# Supplementary material for: Resistome Analysis of Campylobacter jejuni Strains Isolated from Human Stool and Primary Sterile Samples in Croatia
Source: Microorganisms. 2022 Jul 13;10(7):1410. doi: 10.3390/microorganisms10071410 (PMC9322926; doi:10.3390/microorganisms10071410)
Supplement: Supplementary file 1 [file microorganisms-10-01410-s001.zip]

Archive with 1 entries (1 files):
- microorganisms-1775189-supplementary.xlsx
