# Supplementary material for: Resistome Analysis of Campylobacter jejuni Strains Isolated from Human Stool and Primary Sterile Samples in Croatia
Source: Microorganisms. 2022 Jul 13;10(7):1410. doi: 10.3390/microorganisms10071410 (PMC9322926; doi:10.3390/microorganisms10071410)
Supplement: Supplementary file 1 [file microorganisms-10-01410-s001.zip › microorganisms-1775189-supplementary.xlsx]

## Sheet: S1
Isolate number	chloramphenicol	16mg/L	erythromycin	4mg/L	gentamicin	2mg/L	ciprofloxacin	0.5mg/L	tetracyclin	1mg/L	ertapenem	0.5mg/L
ST2	<2	W	<1	W	<0.25	W	<0.12	W	<0.5	W	<0.12	W
ST3	<2	W	<1	W	0.5	W	8	NW	<0.5	W	0.25	W
ST4	<2	W	<1	W	<0.25	W	16	NW	<0.5	W	0.25	W
ST6	<2	W	<1	W	<0.25	W	8	NW	<0.5	W	<0.12	W
ST7	4	W	<1	W	<0.25	W	16	NW	>64	NW	0.5	W
ST8	<2	W	<1	W	<0.25	W	16	NW	<0.5	W	0.25	W
ST9	<2	W	<1	W	0.5	W	8	NW	64	NW	0.5	W
ST10	<2	W	<1	W	0.5	W	16	NW	>64	NW	0.25	W
ST11	<2	W	<1	W	0.5	W	<0.12	W	<0.5	W	<0.12	W
ST12	<2	W	<1	W	0.5	W	<0.12	W	<0.5	W	<0.12	W
ZG01	4	W	<1	W	<0.25	W	16	NW	<0.5	W	<0.12	W
ZG02	<2	W	<1	W	0.5	W	8	NW	<0.5	W	0.25	W
ZG03	<2	W	<1	W	0.5	W	8	NW	<0.5	W	0.5	W
ZG04	<2	W	<1	W	0.5	W	16	NW	<0.5	W	<0.12	W
ZG05	<2	W	<1	W	0.5	W	16	NW	<0.5	W	0.5	W
ZG06	<2	W	<1	W	0.5	W	<0.12	W	<0.5	W	<0.12	W
ZG07	<2	W	<1	W	<0.25	W	8	NW	<0.5	W	<0.12	W
ZG08	<2	W	<1	W	0.5	W	<0.12	W	<0.5	W	<0.12	W
ZG10	<2	W	<1	W	0.5	W	<0.12	W	<0.5	W	0.25	W
ZG11	<2	W	<1	W	<0.25	W	8	NW	<0.5	W	0.25	W
ZG12	<2	W	<1	W	0.5	W	8	NW	<0.5	W	0.5	W
ZG13	<2	W	<1	W	<0.25	W	16	NW	<0.5	W	<0.12	W
ZG14	<2	W	<1	W	<0.25	W	8	NW	<0.5	W	0.25	W
OS01	<2	W	<1	W	<0.25	W	8	NW	<0.5	W	<0.12	W
ZGI01	<2	W	<1	W	0.5	W	8	NW	<0.5	W	<0.12	W
ZGI02	<2	W	<1	W	0.5	W	<0.12	W	<0.5	W	<0.12	W
ZGI03	<2	W	<1	W	0.5	W	16	NW	<0.5	W	0.25	W
ZGI04	<2	W	<1	W	0.5	W	<0.12	W	<0.5	W	<0.12	W
ZGI05	<2	W	<1	W	0.5	W	<0.12	W	<0.5	W	<0.12	W
ZGI06	<2	W	<1	W	0.5	W	16	NW	<0.5	W	<0.12	W
ZGI07	<2	W	<1	W	0.5	W	<0.12	W	<0.5	W	<0.12	W
ZGI08	<2	W	<1	W	0.5	W	<0.12	W	<0.5	W	<0.12	W
ZGI09	<2	W	<1	W	0.25	W	<0.12	W	<0.5	W	<0.12	W
ZGI10	<2	W	<1	W	0.5	W	8	NW	<0.5	W	0.25	W
PU1	<2	W	<1	W	0.5	W	16	NW	<0.5	W	0.25	W
PU2	<2	W	<1	W	1	W	8	NW	<0.5	W	0.25	W
PU3	<2	W	<1	W	0.5	W	16	NW	64	NW	0.25	W
PU4	<2	W	<1	W	0.5	W	8	NW	64	NW	0.25	W
PU5	<2	W	<1	W	0.5	W	<0.12	W	<0.5	W	<0.12	W
PU6	<2	W	<1	W	0.5	W	8	NW	32	NW	0.25	W
PU7	<2	W	<1	W	<0.25	W	8	NW	<0.5	W	<0.12	W
PU8	<2	W	<1	W	0.5	W	16	NW	>64	NW	0.25	W
PU9	<2	W	<1	W	<0.25	W	16	NW	64	NW	0.25	W
PU10	<2	W	<1	W	0.5	W	8	NW	64	NW	<0.12	W
PU11	<2	W	<1	W	<0.25	W	16	NW	<0.5	W	0.25	W

## Sheet: S2
SAMPLES	ResFinder perfect match	ResFinder mutation
ST2	0	23S, cmeR, gyrA
ST3	blaOXA-184	23S, cmeR, gyrAT86I aca-ata
ST4	blaOXA-184	23S, cmeR, gyrAT86I aca-ata
ST6	0	23S, cmeR, gyrAT86I aca-ata
ST7	blaOXA-61 tet (O/32/O)	23S, cmeR, gyrAT86I aca-ata, blaOXA-489, 450, 452, 451, 193, 453
ST8	blaOXA-184	23S, cmeR, gyrAT86I aca-ata
ST9	blaOXA-184 tet(L)	23S, cmeR, gyrAT86I aca-ata, aac(6')-li
ST10	blaOXA-61 gyrA	23S, cmeR, blaOxa-451, 450, 489, 193, 453, 452
ST11	blaOXA-61 cmeR	23S, gyrAT86I aca-ata, tet(O), blaOxa-451, 450, 489, 193, 453, 452
ST12	0	23S, cmeR, gyrA
ZG01	blaOXA-61	23S, cmeR, gyrAT86I aca-ata, blaOXA-489, 450, 452, 451, 193, 453
ZG02	blaOXA-61	23S, cmeR, gyrAT86I aca-ata, blaOXA-489, 450, 452, 451, 193, 454
ZG03	blaOXA-61 cmeR	23S, gyrAT86I aca-ata, blaOXA-489, 450, 452, 451, 193, 453
ZG04	blaOXA-61	23S, cmeR, gyrAT86I aca-ata, blaOXA-489, 450, 452, 451, 193, 453
ZG06	blaOXA-61 cmeR	23S, gyrA, blaOXA-489, 450, 452, 451, 193, 453
ZG07	cmeR	23S, gyrAT86I aca-ata
ZG08	blaOXA-61 gyrA sul1 aac(3)-XI	23S, cmeR, erm, blaOXA-489, 450, 452, 451, 193, 453
ZG10	0	23S, cmeR, gyrA, blaOXA-460, 461
ZG11	blaOXA-184	23S, cmeR, gyrAT86I aca-ata
ZG12	blaOXA-61	cmeR, gyrAT86I aca-ata, blaOXA-489, 450, 452, 451, 193, 456
ZG13	blaOXA-184	cmeR, gyrAT86I aca-ata
ZG14	blaOXA-184	cmeR, gyrAT86I aca-ata
ZGI01	blaOXA-61	23S, cmeR, gyrAT86I aca-ata, blaOXA-489, 450, 452, 451, 193, 456
ZGI02	blaOXA-461	23S, cmeR, gyrAT86I aca-ata
ZGI03	blaOXA-184	23S, cmeR, gyrAT86I aca-ata
ZGI04	blaOXA-461	23S, cmeR, gyrA
ZGI05	blaOXA-461 blaOXA-184	23S, cmeR, gyrA
ZGI06	blaOXA-61	23S, cmeR, gyrAT86I aca-ata, blaOXA-489, 450, 452, 451, 193, 456
ZGI07	blaOXA-61	23S, cmeR, gyrA, blaOXA-489, 450, 452, 451, 193, 456
ZGI08	blaOXA-461	23S, cmeR, gyrA
ZGI09	blaOXA-461	23S, cmeR, gyrA
ZGI10	blaOXA-461 blaOXA-184	23S, cmeR, gyrAT86I aca-ata
OS1	0	rpsL, 23S, cmeR, gyrA
PU01	blaOXA-184	23S, cmeR, gyrAT86I aca-ata
PU03	blaOXA-61 tet(O/32/O)	23S, cmeR, gyrAT86I aca-ata, blaOXA-489, 450, 452, 451, 193, 456
PU04	blaOXA-61 tet(O/32/O)	23S, cmeR, gyrAT86I aca-ata, blaOXA-489, 450, 452, 451, 193, 456
PU05	0	23S, cmeR, gyrA
PU06	blaOXA-61 ant(6)-la	23S, cmeR, gyrAT86I aca-ata, blaOXA-489, 450, 452, 451, 193, 453
PU07	blaOXA-460	23S, cmeR, gyrAT86I aca-ata
PU09	blaOXA-61 tet(O/32/O)	23S, cmeR gyrAT86I aca-ata, blaOXA-489, 450, 452, 451, 193, 453
PU10	ant(6)-la	23S, cmeR, gyrAT86I aca-ata, tet (O/32/O)
PU11	blaOXA-61	23S, cmeR gyrAT86I aca-ata, blaOXA-489, 450, 452, 451, 193, 453
